# Supplementary material for: Adiponectin Influences the Behavior of Stem Cells in Hormone-Resistant Breast Cancer
Source: Cells. 2025 Feb 15;14(4):286. doi: 10.3390/cells14040286 (PMC11853953; doi:10.3390/cells14040286)
Supplement: Supplementary file 1 [file cells-14-00286-s001.zip]

Archive with 1 entries (1 files):
- cells-3464594-supplementary.pdf
